# Supplementary material for: Similar functional composition of fish assemblages despite contrasting levels of habitat degradation on shallow Caribbean coral reefs
Source: PLoS One. 2023 Dec 27;18(12):e0295238. doi: 10.1371/journal.pone.0295238 (PMC10752542; doi:10.1371/journal.pone.0295238)
Supplement: S3 Table — (XLSX) [file pone.0295238.s008.xlsx]

## Sheet: Article title
Supporting information: S3 Table. Fish, benthos, and trait data of Bonanza and Limones reef sites
Similar functional composition of fish assemblages despite contrasting levels of habitat degradation on shallow Caribbean coral reefs
Journal: PLOS ONE
Authors and affiliations: Manuel Olán-González1,2, Patricia Briones-Fourzán3, Enrique Lozano-Álvarez3, Gilberto Acosta-González4, Lorenzo Alvarez-Filip2*
1Posgrado en Ciencias del Mar y Limnología, Universidad Nacional Autónoma de México, Av. Ciudad Universitaria 3000, C.P. 04510, Coyoacán, Ciudad de México, México.
2Biodiversity and Reef Conservation Laboratory. Unidad Académica de Sistemas Arrecifales, Instituto de Ciencias del Mar y Limnología, Universidad Nacional Autónoma de México, Puerto Morelos, Quintana Roo, México.
3Laboratorio de Ecología de Crustáceos. Unidad Académica de Sistemas Arrecifales, Instituto de Ciencias del Mar y Limnología, Universidad Nacional Autónoma de México, Puerto Morelos, Quintana Roo, México.
4Centro de Investigación Científica de Yucatán A.C. Unidad de Ciencias del Agua, Calle 8, Núm. 39, Manzana 29, S.M. 64, 77500 Cancún, Quintana Roo, México.
*Corresponding author e-mail: lorenzo@cmarl.unam.mx

## Sheet: Fish data
Reef	Reef_zone	Reef_zone_final	Sector	Curp	Acanthurus_tractus	Acanthurus_chirurgus	Acanthurus_coeruleus	Aulostomus_maculatus	Balistes_vetula	Canthidermis_sufflamen	Caranx_latus	Caranx_ruber	Chaetodon_capistratus	Chaetodon_ocellatus	Chaetodon_striatus	Diodon_hystrix	Eucinostomus_gula	Anisotremus_surinamensis	Anisotremus_virginicus	Haemulon_carbonarium	Haemulon_chrysargyreum	Heteropriacanthus_cruentatus	Haemulon_flavolineatum	Haemulon_plumierii	Haemulon_sciurus	Haemulon_striatum	Haemulon_vittatum	Bodianus_rufus	Halichoeres_bivittatus	Halichoeres_garnoti	Halichoeres_maculipinna	Halichoeres_poeyi	Halichoeres_radiatus	Lachnolaimus_maximus	Thalassoma_bifasciatum	Lutjanus_analis	Lutjanus_apodus	Lutjanus_griseus	Lutjanus_mahogoni	Ocyurus_chrysurus	Cantherhines_pullus	Mulloidichthys_martinicus	Pseudupeneus_maculatus	Lactophrys_bicaudalis	Lactophrys_triqueter	Pempheris_schomburgkii	Holacanthus_ciliaris	Holacanthus_tricolor	Pomacanthus_arcuatus
Bonanza_1	Bon1	Bon1	norte	Bon1_1	11.7647	0	0	0	0	0	0	0	0	0	0	0	0	0	0	0	0	0	0	0	0	0	0	0	17.6471	0	0	11.7647	0	0	29.4118	0	0	0	0	0	0	0	0	0	0	0	0	0	0
Bonanza_2	Bon1	Bon1	norte	Bon1_10	20.8333	0	3.33333	0	0	0	0	0	0	0	0	0	0	0	0	5	0	0	3.33333	0	0	0	0	0	0	15	0	0	4.16667	0	21.6667	0	0.833333	0	0	0	0.833333	0	0	0	0	0	0	0	0
Bonanza_3	Bon1	Bon1	norte	Bon1_2	30.7692	0	0	0	0	0	0	0	0	0	0	0	0	0	0	0	0	0	0	0	0	0	0	0	23.0769	0	0	15.3846	0	0	7.69231	0	0	0	0	0	0	0	0	0	0	0	0	0	0
Bonanza_4	Bon1	Bon1	norte	Bon1_3	16.6667	0	27.7778	0	0	5.55556	0	0	0	0	0	0	0	0	0	0	0	0	0	0	5.55556	0	0	0	0	0	0	0	0	0	0	0	0	0	0	0	0	0	0	0	0	0	0	0	0
Bonanza_5	Bon1	Bon1	norte	Bon1_4	18.4211	5.26316	7.89474	0	0	0	0	5.26316	2.63158	0	0	0	5.26316	0	0	0	0	0	2.63158	0	0	0	0	0	0	0	0	0	0	0	26.3158	0	0	0	0	0	0	0	0	0	0	0	0	0	0
Bonanza_6	Bon1	Bon1	norte	Bon1_5	8.33333	8.33333	0	0	0	0	0	0	0	16.6667	0	0	25	0	0	0	0	0	8.33333	0	0	0	0	0	25	0	0	0	0	0	0	0	8.33333	0	0	0	0	0	0	0	0	0	0	0	0
Bonanza_7	Bon1	Bon1	norte	Bon1_6	0	0	0	0	0	0	0	15.7895	0	0	0	0	10.5263	0	0	10.5263	0	0	0	0	5.26316	0	0	0	0	0	0	15.7895	0	0	42.1053	0	0	0	0	0	0	0	0	0	0	0	0	0	0
Bonanza_8	Bon1	Bon1	norte	Bon1_7	9.80392	0	1.96078	0	0	1.96078	0	0	0	0	0	0	0	0	0	0	0	0	1.96078	1.96078	1.96078	0	0	0	15.6863	5.88235	0	0	0	0	27.451	0	1.96078	0	0	0	0	0	0	0	0	0	0	0	0
Bonanza_9	Bon1	Bon1	norte	Bon1_8	16.2162	0	0	0	0	0	0	0	0	0	0	0	0	0	0	2.7027	0	0	0	0	0	0	0	0	0	5.40541	0	0	8.10811	0	0	0	0	0	0	0	0	0	0	0	0	0	0	0	0
Bonanza_10	Bon1	Bon1	norte	Bon1_9	16.6667	0	5.55556	0	0	0	0	0	0	0	0	0	0	0	0	5.55556	0	0	0	0	0	0	0	0	11.1111	0	5.55556	0	0	0	16.6667	0	0	0	0	0	5.55556	0	0	0	0	0	0	0	0
Bonanza_11	Bon2	Bon3	centro-sur	Bon2_1	5.26316	0	2.63158	0	0	0	0	2.63158	0	0	0	0	2.63158	0	0	2.63158	0	0	26.3158	0	5.26316	0	0	0	5.26316	0	0	0	0	0	0	0	0	0	0	0	0	0	0	0	0	0	0	0	0
Bonanza_12	Bon2	Bon3	centro-sur	Bon2_10	7.69231	0	2.5641	0	0	0	0	0	0	2.5641	0	0	7.69231	0	0	2.5641	0	0	0	25.641	0	0	0	0	0	0	0	0	0	0	0	0	0	0	0	0	0	0	0	0	0	0	0	0	0
Bonanza_13	Bon2	Bon3	centro-sur	Bon2_11	0	0	12.766	2.12766	0	0	0	17.0213	0	0	0	0	4.25532	0	0	0	2.12766	0	10.6383	2.12766	2.12766	0	0	0	0	0	0	0	0	2.12766	29.7872	0	0	0	0	2.12766	0	0	0	0	0	0	0	0	0
Bonanza_14	Bon2	Bon3	centro-sur	Bon2_12	11.2903	12.9032	11.2903	0	0	0	0	0	0	0	0	0	0	0	0	3.22581	0	0	0	0	3.22581	0	0	0	0	0	0	0	14.5161	0	20.9677	0	0	3.22581	0	0	0	0	0	0	0	0	0	0	0
Bonanza_15	Bon2	Bon3	centro-sur	Bon2_13	0	0	2.89855	0	0	0	0	0	0	0	0	0	0	0	0	11.5942	18.8406	0	21.7391	0	7.24638	0	0	0	0	10.1449	0	0	0	0	0	1.44928	2.89855	0	1.44928	0	0	0	0	0	0	0	0	0	0
Bonanza_16	Bon2	Bon3	centro-sur	Bon2_14	14.2857	4.7619	11.9048	0	0	0	0	2.38095	0	0	0	0	0	0	0	0	0	0	0	0	0	0	0	0	0	0	0	0	0	0	9.52381	0	0	0	0	0	0	0	0	0	0	0	0	0	0
Bonanza_17	Bon2	Bon3	centro-sur	Bon2_2	0	0	13.6364	0	0	0	0	0	4.54545	0	0	0	0	0	0	0	0	0	18.1818	0	9.09091	0	0	0	0	13.6364	0	0	4.54545	0	0	0	0	0	0	0	0	0	0	0	0	0	0	0	0
Bonanza_18	Bon2	Bon3	centro-sur	Bon2_3	9.09091	0	0	0	0	0	0	0	0	0	0	0	3.0303	0	3.0303	3.0303	0	0	3.0303	3.0303	9.09091	0	0	0	6.06061	0	0	0	3.0303	0	12.1212	0	0	6.06061	0	0	0	0	0	0	0	0	0	0	0
Bonanza_19	Bon2	Bon3	centro-sur	Bon2_4	0	0	11.6279	0	0	0	0	0	0	0	0	0	2.32558	0	0	2.32558	6.97674	0	44.186	4.65116	2.32558	0	0	0	2.32558	9.30233	0	0	2.32558	0	0	0	0	0	4.65116	0	0	0	0	0	0	0	0	0	0
Bonanza_20	Bon2	Bon3	centro-sur	Bon2_5	0	0	12.2449	0	0	0	0	0	0	0	0	0	28.5714	0	0	0	0	0	2.04082	0	0	0	0	0	0	6.12245	0	0	0	0	0	0	0	2.04082	0	0	0	0	0	0	0	0	0	0	0
Bonanza_21	Bon2	Bon3	centro-sur	Bon2_6	2.85714	0	11.4286	2.85714	0	0	0	0	0	0	0	0	31.4286	0	0	0	0	0	0	2.85714	0	0	0	0	2.85714	2.85714	0	0	0	0	0	0	2.85714	0	0	0	0	0	0	0	0	0	0	0	0
Bonanza_22	Bon2	Bon3	centro-sur	Bon2_7	15.2542	0	5.08475	0	0	0	0	0	0	0	0	0	13.5593	0	0	0	0	0	0	1.69492	1.69492	0	0	0	6.77966	3.38983	0	0	0	0	11.8644	0	0	0	0	0	1.69492	0	3.38983	0	0	0	0	0	0
Bonanza_23	Bon2	Bon3	centro-sur	Bon2_8	18.1818	0	13.6364	0	0	0	0	0	0	0	0	0	9.09091	0	4.54545	4.54545	0	0	4.54545	0	0	0	0	0	0	0	0	0	0	0	0	0	4.54545	0	0	0	0	0	0	0	0	0	0	0	0
Bonanza_24	Bon2	Bon3	centro-sur	Bon2_9	8.33333	0	12.5	0	0	0	0	0	0	0	0	0	20.8333	0	0	4.16667	0	0	0	4.16667	0	0	0	0	0	20.8333	0	0	0	0	0	0	0	0	0	4.16667	0	0	0	0	0	0	0	0	0
Bonanza_25	Bon3	Bon4	sur	Bon3_15	19.4444	0	19.4444	0	0	0	0	8.33333	0	0	2.77778	0	0	0	0	19.4444	0	0	0	0	0	0	0	0	0	0	0	0	5.55556	0	0	0	0	0	0	0	0	0	0	0	0	0	0	0	0
Bonanza_26	Bon3	Bon4	sur	Bon3_16	14.2857	0	10.7143	0	0	0	0	0	0	0	0	0	0	0	0	0	0	0	0	0	0	0	0	0	7.14286	0	0	0	0	0	35.7143	0	0	0	0	0	0	0	0	0	0	0	0	0	0
Bonanza_27	Bon3	Bon4	sur	Bon3_17	33.3333	0	9.52381	0	0	0	0	4.7619	0	0	0	0	0	0	0	0	0	0	0	0	0	0	0	0	23.8095	0	0	0	23.8095	0	0	0	0	0	0	0	4.7619	0	0	0	0	0	0	0	0
Bonanza_28	Bon3	Bon4	sur	Bon3_18	17.8571	0	17.8571	0	0	0	0	14.2857	0	0	0	0	0	0	0	0	0	0	0	0	0	0	0	0	0	0	0	0	0	0	0	0	0	0	0	0	0	0	0	0	0	0	0	0	0
Bonanza_29	Bon3	Bon4	sur	Bon3_19	0	0	0	0	0	0	0	6.66667	0	0	0	0	0	0	0	16.6667	0	0	10	0	0	0	0	0	0	0	0	0	0	0	0	0	0	0	0	0	0	0	0	0	0	0	0	0	0
Bonanza_30	Bon3	Bon4	sur	Bon3_20	30.4348	0	8.69565	0	0	0	0	0	0	0	0	0	0	0	0	0	0	0	0	0	0	0	0	0	0	0	0	0	0	0	0	0	0	0	0	0	0	0	0	0	0	0	0	0	0
Bonanza_31	Bon3	Bon4	sur	Bon3_21	0	0	0	0	0	0	0	0	0	0	0	0	0	0	0	6.06061	0	0	3.0303	0	0	0	0	0	24.2424	0	0	0	30.303	0	0	0	0	0	0	0	0	0	0	0	0	0	0	0	0
Bonanza_32	Bon4	Bon1	canal-norte	Bon4_1	4.70588	0	0	0	0	0	0	2.35294	0	0	0	0	8.23529	0	0	5.88235	1.17647	0	16.4706	5.88235	5.88235	0	0	0	5.88235	0	0	0	0	0	17.6471	0	0	0	1.17647	0	0	0	0	0	0	0	0	0	0
Bonanza_33	Bon4	Bon1	canal-norte	Bon4_2	4.7619	0	0	0	0	0	0	0	0	0	0	0	33.3333	0	0	0	0	0	0	0	0	0	0	0	0	0	0	0	0	0	0	0	0	0	0	0	0	0	0	0	0	0	0	0	0
Bonanza_34	Bon4	Bon1	canal-norte	Bon4_3	6.25	0	2.08333	0	0	0	0	0	0	0	0	0	4.16667	0	0	2.08333	4.16667	0	0	2.08333	20.8333	0	0	0	16.6667	0	0	8.33333	0	0	14.5833	0	0	0	0	0	0	0	0	0	0	0	0	0	0
Bonanza_35	Bon4	Bon1	canal-norte	Bon4_4	5.08475	0	3.38983	0	0	0	0	0	0	0	0	0	13.5593	0	0	16.9492	0	0	8.47458	5.08475	11.8644	0	0	0	27.1186	0	0	0	3.38983	0	0	0	1.69492	0	0	0	0	0	0	0	0	0	0	0	0
Bonanza_36	Bon4	Bon1	canal-norte	Bon4_5	10	0	0	0	0	0	0	0	0	0	0	5	0	0	0	0	0	0	5	5	5	0	0	0	10	0	0	0	0	0	0	0	0	0	0	0	0	0	0	0	0	0	5	0	0
Bonanza_37	Bon4	Bon1	canal-norte	Bon4_6	5.17241	0	3.44828	0	0	0	6.89655	3.44828	0	0	0	0	10.3448	0	0	1.72414	0	0	1.72414	0	6.89655	0	0	0	0	1.72414	0	0	0	0	17.2414	0	0	0	0	0	0	1.72414	0	0	0	0	0	0	0
Bonanza_38	Bon5	Bon2	canal-sur	Bon5_1	9.61538	7.69231	26.9231	0	0	0	0	3.84615	0	0	0	0	0	0	0	0	0	0	0	0	0	0	0	0	0	0	0	0	1.92308	0	0	0	0	0	0	0	0	0	0	0	0	0	0	0	0
Bonanza_39	Bon5	Bon2	canal-sur	Bon5_10	3.7037	0	0	0	0	0	0	0	0	7.40741	0	0	0	0	0	0	0	0	11.1111	3.7037	0	0	0	0	14.8148	0	0	14.8148	11.1111	0	0	0	11.1111	0	0	0	0	0	0	0	0	0	0	0	0
Bonanza_40	Bon5	Bon2	canal-sur	Bon5_2	2.77778	0	22.2222	0	0	0	0	0	0	0	0	0	0	0	0	0	0	0	0	0	0	0	0	0	0	0	0	0	0	0	55.5556	0	0	0	0	0	0	0	0	0	0	0	0	0	0
Bonanza_41	Bon5	Bon2	canal-sur	Bon5_3	0	0	0	0	0	0	0	0	0	0	0	0	4	0	4	0	0	0	0	0	4	0	0	0	28	0	0	0	0	0	52	0	0	0	0	0	0	0	0	0	0	0	0	0	0
Bonanza_42	Bon5	Bon2	canal-sur	Bon5_4	11.7647	0	5.88235	0	0	0	0	0	0	0	0	0	17.6471	0	0	0	0	0	0	0	0	0	0	0	17.6471	0	0	0	0	0	47.0588	0	0	0	0	0	0	0	0	0	0	0	0	0	0
Bonanza_43	Bon5	Bon2	canal-sur	Bon5_5	1.85185	0	0	0	0	0	0	0	3.7037	0	0	0	11.1111	0	0	0	0	0	14.8148	0	3.7037	0	0	0	11.1111	9.25926	0	0	0	0	11.1111	0	0	0	0	0	0	0	0	0	0	0	0	0	0
Bonanza_44	Bon5	Bon2	canal-sur	Bon5_6	0	0	0	0	0	0	0	0	0	0	0	0	0	0	0	0	0	0	0	0	0	0	0	0	47.0588	29.4118	0	0	0	0	0	0	5.88235	0	5.88235	5.88235	0	0	0	0	0	0	0	0	0
Bonanza_45	Bon5	Bon2	canal-sur	Bon5_7	8.88889	0	2.22222	0	0	0	0	0	0	0	0	0	13.3333	0	0	0	0	0	0	0	0	0	0	0	42.2222	4.44444	0	0	2.22222	0	26.6667	0	0	0	0	0	0	0	0	0	0	0	0	0	0
Bonanza_46	Bon5	Bon2	canal-sur	Bon5_8	16	0	4	0	0	0	0	0	0	0	0	0	16	0	0	0	0	0	8	0	8	0	0	0	32	0	0	12	0	0	0	0	0	0	0	0	0	0	0	0	0	0	0	0	0
Bonanza_47	Bon5	Bon2	canal-sur	Bon5_9	4.25532	0	4.25532	0	0	0	0	0	0	4.25532	0	0	0	0	2.12766	0	0	0	14.8936	2.12766	2.12766	0	0	0	10.6383	8.51064	0	0	0	0	19.1489	0	2.12766	0	0	0	0	0	0	0	0	0	0	0	0
Limones_1	Lim1	Lim2	centro-norte	Lim1_1	0	0	9.30233	0	0	0	0	0	0	0	0	0	0	0	0	2.32558	7.75194	0.775194	13.1783	0	0.775194	0	0	0	0	0	0	0	0	0	0	0	4.65116	0.775194	0	0	0	0	0	0.775194	0	10.8527	0	0	0
Limones_2	Lim1	Lim2	centro-norte	Lim1_10	0	0	0	0	0	0	0	1.26582	0	0	0	0	0	0	0	0	0	0	2.53165	0	0	0	0	0	29.1139	0	0	0	0	0	18.9873	3.79747	0	0	0	3.79747	0	0	0	0	0	0	0	0	0
Limones_3	Lim1	Lim2	centro-norte	Lim1_11	0.518135	0	2.07254	0	0	0	0	0	0	0	0	0	0	0	0.518135	0.518135	46.6321	0	1.5544	0	1.5544	0.518135	0	0	0	0.518135	0	0	0	0	15.544	0	0	0	1.5544	1.5544	0	0	0	0	0	0	0.518135	0	0
Limones_4	Lim1	Lim2	centro-norte	Lim1_12	0	0	0.675676	0	0	0	0	0	0	0	0	0	0	0	0	0	30.4054	0	0.675676	0	0	0	0	0	4.72973	2.02703	0	0	0	0	21.6216	0	0	0	0.675676	0	0	0	0	0	0	0	1.35135	0	0
Limones_5	Lim1	Lim2	centro-norte	Lim1_13	0	0	18.0328	0	0	0	0	0	0	0	0	0	0	0	0	0	0	0	0	0	0	0	0	0	11.4754	0	0	0	0	0	9.83607	0	0	0	0	0	0	0	0	0	0	0	0	0	0
Limones_6	Lim1	Lim2	centro-norte	Lim1_14	0	0	23.2877	0	0	0	0	0	0	0	0	0	0	0	0	0	0	0	0	0	0	0	0	1.36986	0	0	2.73973	0	0	0	9.58904	0	2.73973	0	0	0	0	0	0	0	0	0	0	0	0
Limones_7	Lim1	Lim2	centro-norte	Lim1_15	2.88462	0	10.5769	0	0	0	0	1.92308	0	0	0	0	0	0	0	0	0	0	0	0	0	0	0	0	1.92308	0	0	0	2.88462	0	26.9231	0	0	0	0	0	0	0	0	0	0	0	0	0	0
Limones_8	Lim1	Lim2	centro-norte	Lim1_16	0	0	28.4091	0	0	0	0	1.70455	0	0	0	0	0	0	0	0	0	0	0.568182	0	0	0	0	0	2.84091	0.568182	0	0	0.568182	0	39.7727	0	0	0	0	0	0	0	0	0	0	0	0	0	0
Limones_9	Lim1	Lim2	centro-norte	Lim1_17	7.53769	10.0503	40.201	0	0	0	0	0	0	0	0	0	0	0	0	0	0	0	0.502513	0	0.502513	0	0	1.50754	0.502513	0	0	0	0.502513	0	10.5528	0	0	0	0	0	0	0	0.502513	0	0	0	0	0	0
Limones_10	Lim1	Lim2	centro-norte	Lim1_18	10.9375	0	12.5	0	0	0	0	0	0	0	3.125	0	0	0	0	3.125	0	0	3.125	0	1.5625	0	0	1.5625	4.6875	0	0	0	0	0	0	0	0	0	0	0	0	0	0	0	0	0	0	0	0
Limones_11	Lim1	Lim2	centro-norte	Lim1_19	0	0	1.55039	0	0	0	0	0	0	0	0	0	0	0	0	17.0543	0	0	1.55039	0	2.32558	0	0	0.775194	1.55039	0	0	0	0	0.775194	15.5039	0	1.55039	0	24.8062	0.775194	0	0	0	0	0	0	0	0	0
Limones_12	Lim1	Lim2	centro-norte	Lim1_2	0	0	2.12766	0	0	0	0	0	0	0	0	0	0	0	0	1.06383	3.19149	0	5.31915	0	0	0	0	1.06383	9.57447	12.766	0	0	0	0	13.8298	0	3.19149	0	3.19149	0	1.06383	0	0	0	0	0	0	1.06383	0
Limones_13	Lim1	Lim2	centro-norte	Lim1_20	13.8889	0	2.77778	0	0	0	0	0	0	0	0	0	0	0	0	0	0	0	0	0	0	0	0	0	33.3333	0	0	0	0	0	16.6667	0	0	0	0	0	0	0	0	0	0	0	0	0	0
Limones_14	Lim1	Lim2	centro-norte	Lim1_3	6.97674	0	1.16279	0	0	0	0	0	0	0	0	0	0	0	0	0	0	0	0	0	0	0	0	0	29.0698	0	0	0	2.32558	0	22.093	0	0	0	0	0	0	0	0	0	0	0	0	0	0
Limones_15	Lim1	Lim2	centro-norte	Lim1_4	0	0	4	0	0	0	0	0	0	1.33333	0	0	0	1.33333	1.33333	0	16	0	0	0	0	0	0	1.33333	0	0	0	0	2.66667	0	17.3333	0	0	0	0	0	0	0	0	0	0	0	0	0	0
Limones_16	Lim1	Lim2	centro-norte	Lim1_5	0	8	22.6667	0	0	0	0	1.33333	0	0	0	0	0	0	1.33333	4	0	0	0	0	0	0	0	0	0	4	0	0	2.66667	0	0	0	0	2.66667	0	0	0	0	0	0	0	0	0	0	0
Limones_17	Lim1	Lim2	centro-norte	Lim1_6	0	0	0	0	0	0	0	0	0	0	0	0	0	0	0	0	0	0	4.93827	0	1.23457	0	0	1.23457	4.93827	4.93827	11.1111	0	2.46914	0	9.87654	0	6.17284	0	0	0	0	0	0	0	0	14.8148	0	0	0
Limones_18	Lim1	Lim2	centro-norte	Lim1_7	1.49254	2.98507	2.98507	0	0	0	0	2.98507	1.49254	0	0	0	0	0	0	0	0	0	0	0	0	0	0	0	14.9254	4.47761	0	0	0	0	0	1.49254	0	0	0	0	0	0	0	0	0	0	0	0	0
Limones_19	Lim1	Lim2	centro-norte	Lim1_8	3.19149	11.7021	7.44681	0	0	0	0	0	0	0	0	0	0	0	1.06383	11.7021	0	0	2.12766	1.06383	0	0	0	0	17.0213	5.31915	4.25532	0	0	0	0	0	0	0	4.25532	1.06383	0	0	0	0	0	0	0	0	0
Limones_20	Lim1	Lim2	centro-norte	Lim1_9	2.27273	0	2.27273	0	0	0	0	3.40909	0	0	0	0	0	0	0	2.27273	0	0	1.13636	0	2.27273	0	0	0	10.2273	3.40909	0	0	2.27273	0	0	0	0	7.95455	5.68182	0	0	0	0	0	0	0	0	0	0
Limones_21	Lim2	Lim3	centro-sur	Lim2_1	3.22581	0	1.6129	0	0	0	0	1.6129	0	3.22581	0	0	0	0	0	3.22581	4.83871	0	1.6129	3.22581	4.83871	0	0	0	25.8065	0	0	0	1.6129	0	16.129	0	0	0	0	0	0	0	0	0	0	0	0	0	0
Limones_22	Lim2	Lim3	centro-sur	Lim2_10	7.14286	0	5.71429	1.42857	0	0	0	4.28571	0	0	0	0	0	0	1.42857	0	0	0	0	0	0	0	0	0	10	11.4286	0	0	17.1429	0	0	0	1.42857	0	0	0	0	0	0	0	0	0	1.42857	0	0
Limones_23	Lim2	Lim3	centro-sur	Lim2_11	0	0	4.44444	0	2.22222	0	0	4.44444	0	0	0	0	0	0	0	4.44444	2.22222	0	2.22222	0	0	0	0	0	13.3333	0	0	0	2.22222	0	6.66667	0	0	0	0	2.22222	0	0	0	0	0	0	0	0	0
Limones_24	Lim2	Lim3	centro-sur	Lim2_12	0	1.92308	0	0	0	0	0	0	0	3.84615	0	0	0	0	0	1.92308	28.8462	0	1.92308	0	3.84615	0	0	0	3.84615	5.76923	0	0	0	0	0	0	0	0	3.84615	0	0	0	0	0	0	0	0	0	0
Limones_25	Lim2	Lim3	centro-sur	Lim2_13	0	0	3.52941	0	0	0	0	0	0	0	0	0	0	0	0	4.70588	8.23529	0	4.70588	1.17647	1.17647	0	0	0	3.52941	0	0	0	1.17647	0	35.2941	0	0	0	0	0	0	0	0	0	0	0	0	0	0
Limones_26	Lim2	Lim3	centro-sur	Lim2_14	1.6129	0	8.06452	0	0	0	0	0	0	0	0	0	0	0	0	0	1.6129	0	1.6129	1.6129	1.6129	0	0	0	11.2903	0	0	0	0	0	40.3226	0	0	0	0	0	0	0	0	0	0	0	0	0	0
Limones_27	Lim2	Lim3	centro-sur	Lim2_15	2.85714	0	11.4286	0	0	0	0	2.85714	0	0	0	0	0	0	0	8.57143	0	0	2.85714	0	0	0	0	0	14.2857	0	0	0	0	0	22.8571	0	0	0	0	0	0	0	0	0	0	0	0	0	0
Limones_28	Lim2	Lim3	centro-sur	Lim2_16	0	0	22.4599	0	0	0	0	0	0	0	0	0	0	0	0	1.60428	14.9733	0	6.41711	0	0	0	0	0	0	1.06952	0	0	1.60428	0	5.88235	0	0.534759	0	0	0	0	0	0	0	0.534759	0	0	0	0
Limones_29	Lim2	Lim3	centro-sur	Lim2_17	0.621118	0	1.86335	0	0	0	0	0	0	0	0	0	0	0	0	1.86335	34.1615	0	1.24224	0	0	0	0	0	0	0	0	0	1.24224	0	6.21118	0	0	0	0	0	0	0	0	0	0	0	0	0	0
Limones_30	Lim2	Lim3	centro-sur	Lim2_18	3.27869	0	3.27869	0	0	0	0	1.63934	0	0	0	0	0	0	0	11.4754	11.4754	0	3.27869	0	0	0	0	0	3.27869	0	0	0	0	0	9.83607	0	0	0	0	0	0	0	6.55738	0	0	0	0	0	0
Limones_31	Lim2	Lim3	centro-sur	Lim2_19	0	0	2.9703	0	0	0	0	0.990099	0	0	1.9802	0	0	0	0	8.91089	23.7624	0	30.6931	0	0	0	0	1.9802	3.9604	2.9703	0	0	0.990099	0	5.94059	0	0.990099	0	0	0	0	0	0	0	0	0	0	0	0
Limones_32	Lim2	Lim3	centro-sur	Lim2_2	2.63158	2.63158	2.63158	2.63158	0	0	0	0	0	0	0	0	0	0	2.63158	10.5263	0	0	5.26316	0	0	0	0	0	15.7895	0	0	0	0	0	0	0	0	0	0	0	0	0	0	0	0	0	0	0	0
Limones_33	Lim2	Lim3	centro-sur	Lim2_20	0	0	12.8205	1.28205	0	0	0	0	0	0	0	0	0	0	0	0	0	0	2.5641	0	1.28205	0	0	1.28205	0	0	0	0	0	0	14.1026	0	0	0	0	0	0	0	0	0	0	2.5641	0	0	0
Limones_34	Lim2	Lim3	centro-sur	Lim2_3	4.71698	12.2642	21.6981	0	0	0	0	0	0	0	0	0	0	0.943396	0	6.60377	4.71698	0	4.71698	0	0	0	0	0.943396	4.71698	0	0	0	0	0	14.1509	0.943396	1.88679	0	0	0	0	0	0	0	0	0	0	0	0
Limones_35	Lim2	Lim3	centro-sur	Lim2_4	2.12766	0	8.51064	0	0	0	0	0	0	0	0	0	0	1.41844	0	3.5461	14.8936	0	5.67376	0	0	0	0	0.70922	5.67376	4.96454	0	0	0	0	0	0	12.766	0	3.5461	0	0.70922	0	0	0	0	0	0	0	0
Limones_36	Lim2	Lim3	centro-sur	Lim2_5	0	0	1.21951	0	0	0	0	0	0	0	0	0	0	0	0	2.43902	0	0	4.87805	0	0	0	0	1.21951	13.4146	0	0	0	8.53659	0	29.2683	0	0	0	2.43902	0	0	0	0	0	0	0	0	0	0
Limones_37	Lim2	Lim3	centro-sur	Lim2_6	4.54545	3.40909	11.3636	0	0	0	0	0	0	0	0	0	0	0	0	14.7727	7.95455	0	9.09091	0	4.54545	0	0	0	0	6.81818	0	0	0	0	0	0	3.40909	0	0	0	0	0	0	0	0	0	0	0	0
Limones_38	Lim2	Lim3	centro-sur	Lim2_7	1.85185	1.85185	11.1111	0	0	0	0	0	0	0	0	0	0	0	0	5.55556	13.8889	0	12.037	0	0	0	0	0	4.62963	0	0	0	0	0	12.963	0	0.925926	0	0	0	0	0	0	0	0	0	0	0	0
Limones_39	Lim2	Lim3	centro-sur	Lim2_8	2.58621	0.862069	3.44828	0	0	0	0	0	0	0	0	0	0	0	0	1.72414	13.7931	0	15.5172	0	0	0	0	1.72414	10.3448	6.03448	0	0	0.862069	0	12.069	0	1.72414	0	1.72414	0	0	0	0	0	0	0	0	0	3.44828
Limones_40	Lim2	Lim3	centro-sur	Lim2_9	0	0	0	0	0	0	0	1.17647	0	0	1.17647	0	0	0	0	3.52941	9.41176	0	0	0	0	0	0	0	7.05882	5.88235	0	0	5.88235	0	18.8235	0	2.35294	0	0	1.17647	0	0	0	0	1.17647	0	0	0	0
Limones_41	Lim3	Lim4	sur	Lim3_1	4.16667	0	0	0	0	0	0	0	0	0	0	0	0	0	2.08333	0	0	0	0	0	0	0	0	0	0	4.16667	0	0	6.25	0	37.5	0	0	0	0	0	0	0	0	0	0	0	0	0	0
Limones_42	Lim3	Lim4	sur	Lim3_10	6.09756	3.65854	2.43902	0	1.21951	0	0	0	0	0	2.43902	0	0	0	0	3.65854	0	0	3.65854	0	0	0	0	0	15.8537	19.5122	0	8.53659	0	0	10.9756	0	0	0	0	0	0	0	0	0	0	0	0	0	0
Limones_43	Lim3	Lim4	sur	Lim3_2	3.06122	0	7.14286	0	0	0	0	16.3265	0	1.02041	0	0	0	0	0	10.2041	0	0	0	0	0	0	0	0	0	3.06122	2.04082	0	0	0	4.08163	0	0	0	0	0	0	0	0	0	0	0	0	0	0
Limones_44	Lim3	Lim4	sur	Lim3_3	9.23077	0	1.53846	0	0	0	0	4.61538	0	0	0	0	0	0	0	7.69231	0	0	0	0	0	0	0	0	0	16.9231	1.53846	0	12.3077	0	0	0	0	0	0	0	1.53846	0	0	0	0	0	0	0	0
Limones_45	Lim3	Lim4	sur	Lim3_4	24.3243	0	10.8108	2.7027	5.40541	0	0	0	0	5.40541	0	0	0	0	0	2.7027	0	0	0	0	0	0	0	0	8.10811	0	0	0	0	0	0	0	0	0	0	0	0	0	0	0	0	0	0	0	0
Limones_46	Lim3	Lim4	sur	Lim3_5	6.36364	0	1.81818	1.81818	0	0	0	12.7273	0	0	1.81818	0	0	0	0.909091	1.81818	1.81818	0	1.81818	0	0	0	10	0	12.7273	0	0	0	0	0	17.2727	0	9.09091	0	0	0	0	0	0	0	0	0	0	0	0
Limones_47	Lim3	Lim4	sur	Lim3_6	2.38095	0	23.8095	0	0	0	0	0	1.19048	0	1.19048	0	0	0	0	3.57143	0	0	1.19048	0	1.19048	0	0	1.19048	0	0	0	0	0	0	0	0	0	0	2.38095	0	0	0	0	0	0	0	0	0	0
Limones_48	Lim3	Lim4	sur	Lim3_7	0	0	6.66667	0	0	0	0	10	0	0	0	0	0	0	0	1.66667	0	0	0	0	6.66667	0	0	0	18.3333	10	0	0	0	0	0	0	0	0	0	0	0	0	0	0	0	0	0	0	0
Limones_49	Lim3	Lim4	sur	Lim3_8	0	0	3.0303	0	0	0	0	0	0	0	0	0	0	0	1.51515	0	0	0	0	0	3.0303	0	0	0	15.1515	7.57576	0	0	0	0	0	0	4.54545	0	28.7879	1.51515	1.51515	0	0	0	0	0	0	0	0
Limones_50	Lim3	Lim4	sur	Lim3_9	5.40541	0	4.05405	0	1.35135	0	0	0	0	0	0	0	0	0	0	0	2.7027	0	1.35135	0	0	0	0	0	13.5135	32.4324	9.45946	5.40541	4.05405	0	0	0	0	0	0	0	1.35135	0	0	0	0	0	0	0	0
Limones_51	Lim4	Lim1	norte	Lim4_1	0	0	11.3636	0	6.81818	0	0	0	0	0	0	0	0	0	0	0	0	0	0	0	0	0	0	0	18.1818	0	0	0	0	0	27.2727	0	0	0	0	0	2.27273	0	0	0	0	0	0	0	0
Limones_52	Lim4	Lim1	norte	Lim4_2	6.81818	0	20.4545	0	0	0	0	0	0	4.54545	0	0	0	0	0	0	0	0	0	0	0	0	0	0	6.81818	0	4.54545	0	0	0	0	0	0	0	0	2.27273	4.54545	0	0	0	0	0	0	0	0
Limones_53	Lim4	Lim1	norte	Lim4_3	0	0	3.77358	0	0	0	0	0	0	0	0	0	0	0	0	21.6981	3.77358	0	0	0	0	0	0	0	4.71698	0	0	0	0.943396	0	16.9811	0	0	0	0	0	0	0	0	0	0	0	0	0	0
Limones_54	Lim4	Lim1	norte	Lim4_4	3.94737	0	2.63158	0	2.63158	0	0	5.26316	0	0	2.63158	0	0	1.31579	0	0	0	0	0	0	0	0	0	0	22.3684	0	0	0	19.7368	0	10.5263	0	0	0	0	0	1.31579	0	0	0	0	0	0	0	0
[truncated: 23 more columns]

## Sheet: Benthos data
Reef	Coral_all	Apal	Fma	Cma	Depth	Rugosity
Bonanza	38	0	0	3	1.2	2.2
Bonanza	1	0	13	60	0.2	1.28
Bonanza	22	1	8	20	0.6	1.615
Bonanza	11	3	28	5	1.2	1.07
Bonanza	11	0	1	6	0.8	1.05
Bonanza	9	0	77	13	0.8	1.38
Bonanza	5	0	13	19	1.5	1.47
Bonanza	18	11	14	12	1.6	1.34
Bonanza	4	0	28	3	1.2	1.04
Bonanza	11	0	35	20	2.1	1.22
Bonanza	15	0	3	31	0.9	1.14
Bonanza	1	0	15	4	1.2	1.04
Bonanza	0	0	55	21	0.8	1.04
Bonanza	3	0	24	25	1.7	1.17
Bonanza	2	0	1	11	1.6	1.3
Bonanza	19	0	49	9	0.8	1.18
Bonanza	0	0	35	48	0.2	1.14
Bonanza	3	2	28	27	0.6	1.62
Bonanza	1	0	40	13	1.5	1.13
Bonanza	1	0	64	13	0.6	1.08
Bonanza	10	0	68	12	0.6	1.09
Bonanza	0	0	69	25	0.1	1.24
Bonanza	10	0	64	10	0.9	1.14
Bonanza	2	0	54	24	0.8	1.015
Bonanza	51	50	18	9	1.5	2.07
Bonanza	3	0	0	4	1.8	1.25
Bonanza	11	0	49	9	1.4	1.5
Bonanza	10	8	28	46	1	1.47
Bonanza	0	0	72	13	0.9	1.08
Bonanza	5	3	27	5	2.1	1.04
Bonanza	2	0	58	4	1.5	1.02
Bonanza	9	0	61	5	1.5	1.035
Bonanza	25	0	10	36	0.9	1.53
Bonanza	16	0	53	20	0.8	1.14
Bonanza	1	0	15	25	7	1.011
Limones	26	10	24	3	0.9	1.06
Limones	19	15	36	5	1.2	1.52
Limones	1	0	11	8	5	1.12
Limones	64	64	1	2	0.6	2.52
Limones	55	48	26	3	1.3	2.21
Limones	4	0	39	2	1.4	1.13333
Limones	9	0	28	5	2	1.06
Limones	1	0	26	7	3	1.15
Limones	5	3	48	7	0.9	1.13
Limones	10	10	2	1	2	1.02
Limones	14	10	1	3	1.5	1.43
Limones	5	3	45	2	1.5	1.16667
Limones	51	50	22	4	1.2	3.01
Limones	91	91	0	3	1.4	2.65
Limones	51	50	20	3	7.6	2
Limones	18	7	22	10	1	1.22
Limones	14	12	18	9	0.9	1.29
Limones	33	17	18	7	1.2	1.72
Limones	20	17	26	1	1.8	1.26
Limones	12	0	9	19	2	1.78
Limones	85	85	1	1	1.2	3.02
Limones	74	54	3	8	1.5	2.36
Limones	48	34	3	5	0.6	1.92
Limones	67	67	10	5	3.2	2.81
Limones	38	7	4	1	0.6	1.63
Limones	94	92	0	1	0.6	3.56
Limones	18	13	15	9	2	1.25
Limones	10	6	11	2	0.9	1.12
Limones	52	43	0	2	2.7	1.97
Limones	94	94	1	0	1	3.25
Limones	20	7	4	10	0.6	1.15
Limones	79	79	1	3	1.4	3.24
Limones	13	8	54	2	1.5	1.18
Limones	52	51	3	4	1.9	2.42
Limones	10	0	31	14	3	1.19
Limones	25	25	18	9	1.5	1.43
Limones	13	13	45	7	1.8	1.14
Limones	7	1	50	8	1.5	1.08889
Limones	26	26	9	21	3	1.9
Limones	11	9	41	10	1.8	1.02
Limones	2	1	56	9	1.2	1.05
Limones	17	0	46	8	0.6	1.115
Limones	0	0	46	21	3.7	1.1
Limones	23	21	30	6	1.2	1.33

## Sheet: Trait data
Species	Body_size	Mobility	Period_of_activity	Gregariousness	Water_column_position	Diet
Acanthurus_tractus	s4	mob	day	medg	low	hd
Acanthurus_chirurgus	s4	mob	day	medg	low	hd
Acanthurus_coeruleus	s4	mob	day	medg	low	hd
Aulostomus_maculatus	s6	mob	day	smallg	low	fc
Balistes_vetula	s5	mob	day	sol	low	im
Canthidermis_sufflamen	s5	vmob	day	smallg	high	pk
Caranx_latus	s6	vmob	day	largeg	high	fc
Caranx_ruber	s5	vmob	day	largeg	high	fc
Chaetodon_capistratus	s2	sed	day	pair	low	is
Chaetodon_ocellatus	s3	sed	day	pair	low	is
Chaetodon_striatus	s3	sed	day	pair	low	is
Diodon_hystrix	s6	mob	both	sol	bottom	im
Eucinostomus_gula	s3	mob	night	largeg	low	im
Anisotremus_surinamensis	s5	mob	day	smallg	low	im
Anisotremus_virginicus	s4	mob	day	smallg	low	im
Haemulon_carbonarium	s4	mob	both	medg	low	im
Haemulon_chrysargyreum	s3	mob	both	medg	low	im
Heteropriacanthus_cruentatus	s5	mob	night	smallg	low	im
Haemulon_flavolineatum	s3	mob	both	medg	low	im
Haemulon_plumierii	s5	mob	both	medg	low	im
Haemulon_sciurus	s4	mob	both	medg	low	im
Haemulon_striatum	s3	mob	both	medg	low	im
Haemulon_vittatum	s3	mob	day	largeg	high	pk
Bodianus_rufus	s4	mob	day	sol	low	im
Halichoeres_bivittatus	s4	mob	day	sol	low	im
Halichoeres_garnoti	s3	mob	day	sol	low	im
Halichoeres_maculipinna	s3	mob	day	sol	low	im
Halichoeres_poeyi	s3	mob	day	sol	low	im
Halichoeres_radiatus	s5	mob	day	sol	low	im
Lachnolaimus_maximus	s6	mob	day	sol	low	im
Thalassoma_bifasciatum	s3	mob	day	medg	low	pk
Lutjanus_analis	s6	mob	day	smallg	low	im
Lutjanus_apodus	s5	mob	day	smallg	low	im
Lutjanus_griseus	s6	mob	day	smallg	low	im
Lutjanus_mahogoni	s4	mob	day	smallg	low	im
Ocyurus_chrysurus	s6	mob	day	smallg	high	im
Cantherhines_pullus	s3	mob	day	sol	bottom	is
Mulloidichthys_martinicus	s4	mob	both	medg	low	im
Pseudupeneus_maculatus	s3	mob	day	smallg	low	im
Lactophrys_bicaudalis	s4	mob	day	sol	low	im
Lactophrys_triqueter	s4	mob	day	sol	low	im
Pempheris_schomburgkii	s2	sed	both	medg	low	pk
Holacanthus_ciliaris	s4	mob	day	sol	low	is
Holacanthus_tricolor	s4	mob	day	sol	low	is
Pomacanthus_arcuatus	s5	mob	day	pair	low	is
Pomacanthus_paru	s4	mob	day	pair	low	is
Abudefduf_saxatilis	s3	mob	day	smallg	low	om
Chromis_cyanea	s2	mob	day	medg	high	pk
Chromis_multilineata	s3	mob	day	largeg	high	pk
Microspathodon_chrysurus	s3	sed	day	sol	low	hd
Stegastes_adustus	s2	sed	day	sol	low	hd
Stegastes_diencaeus	s2	sed	day	sol	low	hd
Stegastes_leucostictus	s2	sed	day	sol	low	hd
Stegastes_partitus	s2	sed	day	sol	low	om
Stegastes_planifrons	s2	sed	day	sol	low	hd
Sparisoma_atomarium	s3	mob	day	smallg	low	hd
Sparisoma_aurofrenatum	s3	mob	day	smallg	low	hd
Sparisoma_chrysopterum	s4	mob	day	smallg	low	hd
Scarus_iseri	s4	mob	day	smallg	low	hd
Scarus_guacamaia	s6	mob	day	smallg	low	hd
Sparisoma_rubripinne	s4	mob	day	smallg	low	hd
Scarus_vetula	s5	mob	day	smallg	low	hd
Sparisoma_viride	s5	mob	day	smallg	low	hd
Cephalopholis_cruentata	s4	mob	day	sol	bottom	im
Mycteroperca_bonaci	s6	mob	day	sol	bottom	fc
Mycteroperca_phenax	s6	mob	day	sol	bottom	fc
Sphyraena_barracuda	s6	vmob	day	smallg	high	fc
Canthigaster_rostrata	s2	mob	day	sol	low	im
